# Supplementary material for: RgsA Attenuates the PKA Signaling, Stress Response, and Virulence in the Human Opportunistic Pathogen Aspergillus fumigatus
Source: Int J Mol Sci. 2019 Nov 11;20(22):5628. doi: 10.3390/ijms20225628 (PMC6888639; doi:10.3390/ijms20225628)
Supplement: Supplementary file 1 [file ijms-20-05628-s001.zip]

Archive with 5 entries (5 files):
- Fig. S1.pptx
- Fig. S2.pptx
- Supplementary Table 1.doc
- Supplementary Table 2.xlsx
- Supplementary Table 3.xlsx
