# Supplementary material for: RgsA Attenuates the PKA Signaling, Stress Response, and Virulence in the Human Opportunistic Pathogen Aspergillus fumigatus
Source: Int J Mol Sci. 2019 Nov 11;20(22):5628. doi: 10.3390/ijms20225628 (PMC6888639; doi:10.3390/ijms20225628)
Supplement: Supplementary file 1 [file ijms-20-05628-s001.zip › Supplementary Table 2.xlsx]

## Sheet: Sheet1
Supplementary Table 2. Up-regulated genes in DrgsA relative to WT (> 2.0-fold, p < 0.05).
Filter: 229
ID	Gene symbol	Fold change	Log2FC	p-value	p-value (unadjusted)	product	transcript_id
8110	AFUA_6G09710	1433.56	10.4854	0	0	MFS gliotoxin efflux transporter GliA	XM_745767.1
8107	AFUA_6G09680	1290.77	10.334	0.0252769	0.001	O-methyltransferase GliM	XM_745764.2
8112	AFUA_6G09730	1200.52	10.2294	0	0	cytochrome P450 oxidoreductase GliF	XM_745769.1
8108	AFUA_6G09690	1169.75	10.192	0.0425525	0.003	glutathione S-transferase GliG	XM_745765.2
8111	AFUA_6G09720	1056.81	10.0455	0.0252769	0.001	methyltransferase GliN	XM_745768.1
8114	AFUA_6G09745	392.375	8.61609	0.0359126	0.002	conserved hypothetical protein	XM_745771.2
8113	AFUA_6G09740	332.215	8.37597	0.0252769	0.001	thioredoxin reductase GliT	XM_745770.1
5924	AFUA_5G00120	146.163	7.19143	0	0	cytochrome P450 oxidoreductase/alkane hydroxylase, putative	XM_743235.2
8106	AFUA_6G09670	119.087	6.89587	0.0359126	0.002	cytochrome P450 oxidoreductase GliC	XM_745763.2
8103	AFUA_6G09640	88.7965	6.47243	0.0252769	0.001	aminotransferase GliI	XM_745760.1
5926	AFUA_5G00135	87.4958	6.45114	0.0252769	0.001	C6 finger domain protein	XM_001481429.1
8105	AFUA_6G09660	86.9529	6.44216	0.0252769	0.001	nonribosomal peptide synthase GliP	XM_745762.1
7391	AFUA_6G00610	50.4184	5.65588	0.0252769	0.001	hypothetical protein	XM_726402.1
5925	AFUA_5G00130	46.14	5.52795	0	0	capsule polysaccharide biosynthesis protein, putative	XM_743234.1
9002	AFUA_7G05180	39.9325	5.31949	0	0	Defensin domain protein	XM_743898.1
7576	AFUA_6G03450	38.9748	5.28447	0.0252769	0.001	conserved hypothetical protein	XM_742639.1
8403	AFUA_6G12780	37.2379	5.2187	0	0	conserved hypothetical protein	XM_746063.1
8104	AFUA_6G09650	32.6097	5.02723	0	0	membrane dipeptidase GliJ	XM_745761.2
8529	AFUA_6G14010	31.7093	4.98683	0.0425525	0.003	GPI anchored protein, putative	XM_746182.1
9135	AFUA_7G06523	28.0369	4.80925	0.0252769	0.001	integral membrane protein	XM_001481382.1
2612	AFUA_2G11120	25.2949	4.66077	0.0252769	0.001	conserved hypothetical protein	XM_750352.1
7580	AFUA_6G03490	22.148	4.4691	0	0	phenol 2-monooxygenase, putative	XM_742635.1
7357	AFUA_6G00280	21.0382	4.39494	0.0252769	0.001	NmrA-like family protein	XM_726434.1
5923	AFUA_5G00110	19.8245	4.30922	0	0	squalene-hopene-cyclase, putative	XM_743236.2
4747	AFUA_4G00770	18.2396	4.189	0.0467758	0.004	conserved hypothetical protein	XM_741286.1
9115	AFUA_7G06330	16.2588	4.02315	0.0359126	0.002	hypothetical protein	XM_743784.1
4746	AFUA_4G00760	16.0449	4.00405	0	0	conserved hypothetical protein	XM_741287.1
5922	AFUA_5G00100	14.8812	3.89542	0.0467758	0.004	integral membrane protein	XM_743237.2
8316	AFUA_6G11910	12.3722	3.62904	0.0467758	0.004	glycosyl hydrolase family 3, putative	XM_745978.1
7575	AFUA_6G03440	11.3714	3.50734	0.0467758	0.004	fructosyl amino acid oxidase, putative	XM_742640.1
7550	AFUA_6G03190	11.0944	3.47176	0.0359126	0.002	hypothetical protein	XM_742665.1
4927	AFUA_4G03610	10.7405	3.42499	0.0467758	0.004	phosphate:H+ symporter	XM_741455.1
4614	AFUA_3G14665	10.503	3.39274	0.0252769	0.001	hypothetical protein	XM_749066.1
2974	AFUA_2G14860	10.3337	3.36929	0.0252769	0.001	epoxide hydrolase, putative	XM_750725.1
7551	AFUA_6G03200	10.1583	3.34458	0.0425525	0.003	solute symporter family transporter	XM_742664.1
8883	AFUA_7G04020	10.1033	3.33675	0.0467758	0.004	lipase, putative	XM_744013.1
3971	AFUA_3G08110	9.99341	3.32098	0	0	cell wall protein, putative	XM_749710.1
4440	AFUA_3G12910	9.91438	3.30952	0	0	O-methyltransferase GliM-like, putative	XM_749237.1
4441	AFUA_3G12920	9.49752	3.24755	0.0252769	0.001	nonribosomal peptide synthase GliP-like, putative	XM_749236.2
7579	AFUA_6G03480	9.49506	3.24718	0	0	nonribosomal peptide synthase, putative	XM_742636.1
7168	AFUA_5G13300	9.21709	3.20431	0.0252769	0.001	aspartic endopeptidase Pep1/aspergillopepsin F	XM_748231.1
1813	AFUA_2G01770	9.09602	3.18524	0.0467758	0.004	GMC oxidoreductase	XM_744219.1
6143	AFUA_5G02330	8.17249	3.03077	0	0	major allergen and cytotoxin AspF1	XM_743016.1
8102	AFUA_6G09630	7.72436	2.94942	0.0425525	0.003	C6 finger domain protein GliZ	XM_745759.1
4562	AFUA_3G14150	7.40105	2.88773	0.0252769	0.001	F-box domain protein	XM_749117.1
9390	AFUA_8G01770	7.06701	2.8211	0.0425525	0.003	conserved hypothetical protein	XM_741936.1
9289	AFUA_8G00710	6.8516	2.77644	0.0252769	0.001	secreted antimicrobial peptide, putative	XM_742041.2
6839	AFUA_5G10220	6.64738	2.73278	0	0	alcohol dehydrogenase, zinc-containing, putative	XM_748525.1
991	AFUA_1G11310	6.60818	2.72425	0.0359126	0.002	AMP-binding enzyme domain protein	XM_747403.2
3217	AFUA_2G17300	6.42939	2.68468	0.0252769	0.001	glutathione S-transferase	XM_750971.2
7107	AFUA_5G12770	6.40642	2.67952	0.0467758	0.004	metallo-beta-lactamase family protein	XM_748283.1
4810	AFUA_4G01440	6.40463	2.67912	0.0252769	0.001	glutathione S-transferase family protein	XM_741220.1
4625	AFUA_3G14770	6.29371	2.65391	0.0425525	0.003	reductase, putative	XM_749055.2
4713	AFUA_4G00430	6.27786	2.65027	0.0359126	0.002	isoamyl alcohol oxidase, putative	XM_741320.1
1433	AFUA_1G15670	6.15189	2.62103	0.0252769	0.001	laccase TilA	XM_747840.1
2964	AFUA_2G14760	5.94345	2.5713	0.0252769	0.001	BCS1-like ATPase, putative	XM_750715.1
3610	AFUA_3G03320	5.91935	2.56544	0.0359126	0.002	MFS monocarboxylate transporter, putative	XM_743559.1
6177	AFUA_5G02660	5.91389	2.56411	0.0252769	0.001	pyoverdine/dityrosine biosynthesis protein, putative	XM_742983.2
7345	AFUA_6G00180	5.87924	2.55563	0	0	hypothetical protein	XM_726446.1
7155	AFUA_5G13170	5.81257	2.53918	0.0252769	0.001	MATE efflux family protein subfamily, putative	XM_748244.1
9269	AFUA_8G00520	5.80516	2.53733	0	0	integral membrane protein	XM_742060.1
5950	AFUA_5G00380	5.78576	2.53251	0.0467758	0.004	TPR domain protein	XM_743209.1
8524	AFUA_6G13950	5.7839	2.53204	0.0467758	0.004	integral membrane protein	XM_746177.1
2438	AFUA_2G09282	5.61787	2.49002	0.0425525	0.003	conserved hypothetical protein	XM_001481613.1
3372	AFUA_3G00870	5.47187	2.45203	0.0252769	0.001	GNAT family N-acetyltransferase, putative	XM_001481535.1
6142	AFUA_5G02320	5.44788	2.44569	0.0252769	0.001	conserved hypothetical protein	XM_743017.1
3608	AFUA_3G03310	5.40124	2.43329	0.0252769	0.001	RTA1 domain protein	XM_743557.1
4445	AFUA_3G12960	5.27925	2.40033	0.0252769	0.001	cytochrome P450 monooxigenase GliC-like, putative	XM_749232.1
9718	AFUA_8G05970	5.25941	2.3949	0	0	toxin biosynthesis protein (Tri7), putative	XM_742306.1
6779	AFUA_5G09720	5.25627	2.39404	0.0252769	0.001	flavin containing polyamine oxidase, putative	XM_748574.1
9833	AFUA_8G07170	5.21457	2.38255	0.0467758	0.004	conserved hypothetical protein	XM_742422.1
7421	AFUA_6G01920	5.10811	2.35279	0.0252769	0.001	xenobiotic compound monooxygenase, DszA family	XM_742792.1
7210	AFUA_5G13730	5.07089	2.34224	0.0359126	0.002	NlpC/P60-like cell-wall peptidase, putative	XM_748188.1
4617	AFUA_3G14690	5.06256	2.33987	0.0425525	0.003	aminotransferase, putative	XM_749063.1
8526	AFUA_6G13980	4.94544	2.3061	0.0252769	0.001	UbiA-like prenyltransferase, putative	XM_746179.2
9137	AFUA_7G06540	4.901	2.29308	0.0425525	0.003	threonine aldolase, putative	XM_743763.1
6173	AFUA_5G02630	4.88346	2.2879	0	0	conserved hypothetical protein	XM_742986.1
7578	AFUA_6G03470	4.8117	2.26655	0	0	ABC multidrug transporter, putative	XM_742637.1
8607	AFUA_7G00230	4.80866	2.26564	0.0467758	0.004	MFS multidrug transporter, putative	XM_741813.1
9253	AFUA_8G00350	4.8079	2.26541	0	0	conserved hypothetical protein	XM_001481342.1
4807	AFUA_4G01410	4.77702	2.25611	0.0467758	0.004	conserved hypothetical protein	XM_741223.1
9268	AFUA_8G00510	4.75409	2.24917	0.0252769	0.001	cytochrome P450 oxidoreductase OrdA-like, putative	XM_742061.1
9274	AFUA_8G00570	4.63372	2.21217	0	0	alpha/beta hydrolase, putative	XM_742055.1
4796	AFUA_4G01290	4.62844	2.21053	0	0	endo-chitosanase, pseudogene	XM_741236.1
3309	AFUA_3G00270	4.61932	2.20768	0	0	GPI-anchored cell wall beta-1,3-endoglucanase EglC	XM_743256.1
8631	AFUA_7G00450	4.55436	2.18725	0	0	GPI anchored protein, putative	XM_741792.1
9611	AFUA_8G04860	4.53495	2.18109	0.0467758	0.004	GPI anchored glycoprotein, putative	XM_742199.1
3611	AFUA_3G03330	4.52429	2.17769	0.0359126	0.002	mitochondrial enoyl reductase, putative	XM_743560.1
6306	AFUA_5G03980	4.44659	2.1527	0.0252769	0.001	LysM domain protein, putative	XM_742853.1
9727	AFUA_8G06030	4.44631	2.15261	0	0	alpha-1,3-glucanase, putative	XM_742312.1
6174	AFUA_5G02640	4.44389	2.15182	0	0	O-methyltransferase, putative	XM_742985.1
4372	AFUA_3G12200	4.41658	2.14293	0.0252769	0.001	small oligopeptide transporter, OPT family	XM_749308.1
7360	AFUA_6G00310	4.4004	2.13764	0.0359126	0.002	serine carboxypeptidase (CpdS), putative	XM_726431.1
9273	AFUA_8G00560	4.37303	2.12863	0.0252769	0.001	cytochrome P450 oxidoreductase, putative	XM_742056.2
1627	AFUA_1G17600	4.30003	2.10435	0.0425525	0.003	conserved hypothetical protein	XM_748033.1
3302	AFUA_3G00180	4.25036	2.08758	0	0	short chain dehydrogenase (AtsC), putative	XM_743246.1
8691	AFUA_7G01060	4.20239	2.07121	0.0252769	0.001	cysteine-rich secreted protein	XM_741732.1
998	AFUA_1G11380	4.17554	2.06196	0.0252769	0.001	integral membrane protein, putative	XM_747410.1
276	AFUA_1G03160	4.14782	2.05235	0.0359126	0.002	hypothetical protein	XM_744973.1
1873	AFUA_2G02350	4.07291	2.02606	0	0	MYB DNA-binding domain protein	XM_744277.1
6178	AFUA_5G02670	3.97059	1.98935	0.0252769	0.001	ThiJ/PfpI family protein	XM_742982.1
7390	AFUA_6G00600	3.92789	1.97375	0	0	conserved hypothetical protein	XM_726403.1
6928	AFUA_5G11160	3.88541	1.95807	0.0467758	0.004	oxidoreductase, 2OG-Fe(II) oxygenase family, putative	XM_748439.1
4466	AFUA_3G13180	3.87317	1.95351	0	0	conserved hypothetical protein	XM_749211.1
4622	AFUA_3G14740	3.87191	1.95305	0.0252769	0.001	conserved hypothetical protein	XM_749058.1
9270	AFUA_8G00530	3.84398	1.9426	0.0252769	0.001	alpha/beta hydrolase, putative	XM_742059.1
5919	AFUA_4G14830	3.82015	1.93363	0.0467758	0.004	cytochrome P450 monooxygenase, putative	XM_746257.1
1597	AFUA_1G17250	3.75373	1.90833	0.0252769	0.001	conidial hydrophobin RodB	XM_748000.1
5914	AFUA_4G14780	3.71768	1.8944	0.0467758	0.004	cytochrome P450 monooxygenase, putative	XM_746262.1
8531	AFUA_6G14020	3.70589	1.88982	0.0252769	0.001	conserved hypothetical protein	XM_746183.1
4838	AFUA_4G02770	3.67946	1.87949	0	0	arachidonate 5-lipoxygenase, putative	XM_741370.1
9733	AFUA_8G06080	3.59852	1.84741	0.0252769	0.001	flavohemoprotein, putative	XM_742317.1
6029	AFUA_5G01200	3.5922	1.84487	0.0425525	0.003	carboxypeptidase S1, putative	XM_743129.1
9039	AFUA_7G05550	3.57825	1.83926	0.0359126	0.002	sugar transporter family protein	XM_743861.1
3148	AFUA_2G16570	3.54637	1.82634	0	0	short chain dehydrogenase/reductase, putative	XM_750901.1
9420	AFUA_8G02070	3.54127	1.82427	0	0	glycosyl transferase, putative	XM_741906.1
6176	AFUA_5G02655	3.41481	1.77181	0.0425525	0.003	conserved hypothetical protein	XM_001481440.1
5920	AFUA_4G14840	3.40982	1.76969	0.0252769	0.001	transferase family protein	XM_746256.1
4795	AFUA_4G01280	3.38906	1.76089	0.0425525	0.003	hypothetical protein	XM_741237.1
3613	AFUA_3G03370	3.35592	1.74671	0.0252769	0.001	cell surface protein, putative	XM_743564.2
8340	AFUA_6G12150	3.34407	1.74161	0.0359126	0.002	bZIP transcription factor (Atf7), putative	XM_746001.2
9267	AFUA_8G00500	3.30903	1.72641	0	0	acetate-CoA ligase, putative	XM_742062.1
5134	AFUA_4G06640	3.29457	1.72009	0	0	acid sphingomyelinase, putative	XM_747069.1
2494	AFUA_2G09860	3.29276	1.7193	0.0252769	0.001	purine-cytosine permease	XM_750226.1
4915	AFUA_4G03500	3.23874	1.69543	0.0467758	0.004	GPI anchored protein, putative	XM_741444.1
9265	AFUA_8G00480	3.23814	1.69516	0.0359126	0.002	phytanoyl-CoA dioxygenase family protein	XM_742064.2
9255	AFUA_8G00370	3.22991	1.6915	0.0425525	0.003	polyketide synthase, putative	XM_742074.1
5843	AFUA_4G14030	3.21799	1.68616	0	0	conserved hypothetical protein	XM_746336.1
7299	AFUA_5G14720	3.20135	1.67868	0.0359126	0.002	conserved hypothetical protein	XM_748092.1
9243	AFUA_8G00220	3.17264	1.66568	0.0467758	0.004	cytochrome P450, putative	XM_742089.1
3423	AFUA_3G01400	3.15102	1.65582	0	0	ABC multidrug transporter, putative	XM_743368.2
9239	AFUA_8G00170	3.1436	1.65242	0	0	nonribosomal brevianamide peptide synthase FtmA	XM_742094.1
5989	AFUA_5G00770	3.11934	1.64124	0.0252769	0.001	integral membrane protein, putative	XM_743169.1
4793	AFUA_4G01260	3.10726	1.63564	0.0425525	0.003	mitochondrial chaperone ATPase (Bcs1), putative	XM_741239.1
9271	AFUA_8G00540	3.09641	1.6306	0.0252769	0.001	hybrid PKS-NRPS enzyme, putative	XM_742058.2
4537	AFUA_3G13880	3.02552	1.59718	0.0252769	0.001	extracellular lipase, putative	XM_749143.1
2926	AFUA_2G14400	3.02482	1.59685	0.0252769	0.001	conserved hypothetical protein	XM_750680.1
6813	AFUA_5G09960	3.02032	1.5947	0.0425525	0.003	GPI anchored protein, putative	XM_748551.1
4604	AFUA_3G14570	3.01534	1.59232	0.0359126	0.002	histidine acid phosphatase, putative	XM_749076.1
9257	AFUA_8G00390	3.00639	1.58803	0.0252769	0.001	O-methyltransferase, putative	XM_742072.1
4298	AFUA_3G11430	2.95311	1.56224	0.0425525	0.003	arginase, putative	XM_749383.1
6305	AFUA_5G03970	2.93288	1.55232	0	0	hypothetical protein	XM_742854.2
6264	AFUA_5G03540	2.92979	1.5508	0.0252769	0.001	thioredoxin reductase, putative	XM_742897.1
8523	AFUA_6G13945	2.91309	1.54255	0	0	cytochrome P450 monooxygenase, putative	XM_001481427.1
5913	AFUA_4G14770	2.91057	1.5413	0.0425525	0.003	squalene-hopene-cyclase, putative	XM_746263.1
1711	AFUA_2G00740	2.88904	1.53059	0.0252769	0.001	conserved hypothetical protein	XM_744118.1
1987	AFUA_2G03510	2.88601	1.52908	0.0425525	0.003	pheromone processing carboxypeptidase (Sxa2), putative	XM_744393.1
9262	AFUA_8G00440	2.88129	1.52671	0.0252769	0.001	steroid monooxygenase, putative	XM_742067.1
5918	AFUA_4G14820	2.87685	1.52449	0.0467758	0.004	transferase family protein	XM_746258.1
9815	AFUA_8G06990	2.84776	1.50983	0.0467758	0.004	ankyrin repeat protein	XM_742404.1
4789	AFUA_4G01210	2.84166	1.50674	0.0359126	0.002	hypothetical protein	XM_741244.2
3369	AFUA_3G00840	2.82254	1.49699	0.0467758	0.004	FAD-dependent oxygenase, putative	XM_743312.1
2358	AFUA_2G08370	2.82218	1.49681	0.0425525	0.003	glutathione S-transferase, putative	XM_750078.2
3263	AFUA_2G17800	2.80382	1.48739	0.0252769	0.001	C6 transcription factor, putative	XM_751022.1
6098	AFUA_5G01880	2.798	1.4844	0	0	conserved hypothetical protein	XM_743061.1
8656	AFUA_7G00710	2.7813	1.47576	0.0359126	0.002	oxalate/formate antiporter, putative	XM_741766.1
4619	AFUA_3G14710	2.77951	1.47483	0	0	toxin biosynthesis proten (Fum3), putative	XM_749061.1
3266	AFUA_2G17820	2.76952	1.46964	0.0467758	0.004	O-methyltransferase	XM_751025.1
3426	AFUA_3G01430	2.76613	1.46787	0.0359126	0.002	benzodiazepine receptor family protein	XM_743371.1
4462	AFUA_3G13140	2.73522	1.45166	0.0425525	0.003	methyltransferase, putative	XM_749215.1
6285	AFUA_5G03760	2.72927	1.44852	0.0252769	0.001	class III chitinase ChiA1	XM_742875.1
5553	AFUA_4G10930	2.72721	1.44743	0.0252769	0.001	N-acetyltransferase family protein, putative	XM_746642.1
9419	AFUA_8G02060	2.72323	1.44532	0	0	glycan biosynthesis protein (PigL), putative	XM_741907.1
2650	AFUA_2G11520	2.70977	1.43817	0	0	MFS monosaccharide transporter, putative	XM_750391.1
1626	AFUA_1G17590	2.70112	1.43356	0.0467758	0.004	phosphoesterase superfamily protein	XM_748032.1
8573	AFUA_6G14470	2.68435	1.42457	0	0	conserved hypothetical protein	XM_746228.1
9272	AFUA_8G00550	2.6459	1.40376	0.0359126	0.002	methyltransferase SirN-like, putative	XM_742057.1
9389	AFUA_8G01760	2.62337	1.39142	0	0	hypothetical protein	XM_741937.1
5844	AFUA_4G14040	2.62276	1.39109	0.0252769	0.001	Hsp70 family protein	XM_746335.1
3871	AFUA_3G07050	2.61635	1.38756	0.0467758	0.004	WSC domain protein, putative	XM_749807.1
8706	AFUA_7G01210	2.60856	1.38326	0.0467758	0.004	conserved hypothetical protein	XM_741718.1
3413	AFUA_3G01280	2.60586	1.38176	0.0425525	0.003	alpha/beta hydrolase, putative	XM_743356.1
4620	AFUA_3G14720	2.57969	1.3672	0.0252769	0.001	MFS transporter, putative	XM_749060.1
1737	AFUA_2G00990	2.57859	1.36658	0.0467758	0.004	glycerophosphoryl diester phosphodiesterase family protein	XM_744142.1
8759	AFUA_7G01750	2.57097	1.36231	0.0467758	0.004	DUF218 domain protein	XM_741664.1
9391	AFUA_8G01780	2.56816	1.36073	0.0359126	0.002	nitrilase, putative	XM_741935.1
3417	AFUA_3G01320	2.56031	1.35632	0.0252769	0.001	homocysteine S-methyltransferase, putative	XM_743360.1
3438	AFUA_3G01560	2.53156	1.34003	0.0252769	0.001	amino acid permease (Can1), putative	XM_743384.1
9266	AFUA_8G00490	2.51583	1.33103	0.0425525	0.003	PKS-like enzyme, putative	XM_742063.1
9381	AFUA_8G01670	2.5086	1.32688	0	0	bifunctional catalase-peroxidase Cat2	XM_741946.1
8640	AFUA_7G00540	2.47751	1.30889	0.0252769	0.001	integral membrane protein	XM_741783.2
9275	AFUA_8G00580	2.44075	1.28733	0	0	glutathione S-transferase, putative	XM_742054.1
7938	AFUA_6G07970	2.43867	1.2861	0.0425525	0.003	calpain-like protein	XM_745595.1
3660	AFUA_3G03860	2.43813	1.28577	0.0359126	0.002	3-hydroxyacyl-CoA dehydrogenase, putative	XM_743613.1
9768	AFUA_8G06470	2.43284	1.28264	0.0359126	0.002	N,N-dimethylglycine oxidase, putative	XM_742355.1
7555	AFUA_6G03240	2.42739	1.27941	0	0	conserved hypothetical protein	XM_742660.1
9276	AFUA_8G00590	2.41536	1.27224	0.0359126	0.002	fatty acid desaturase, putative	XM_742053.1
9256	AFUA_8G00380	2.39699	1.26123	0.0252769	0.001	DltD N-terminal domain protein	XM_742073.1
3870	AFUA_3G07040	2.39628	1.2608	0.0359126	0.002	vacuolar carboxypeptidase Cps1, putative	XM_749808.2
9241	AFUA_8G00200	2.39069	1.25743	0.0252769	0.001	O-methyltransferase, putative	XM_742091.1
2058	AFUA_2G04220	2.38787	1.25572	0.0425525	0.003	homogentisate 1,2-dioxygenase (HmgA), putative	XM_744461.1
4914	AFUA_4G03490	2.38288	1.2527	0.0252769	0.001	tripeptidyl-peptidase (TppA), putative	XM_741443.1
5479	AFUA_4G10140	2.37162	1.24587	0.0359126	0.002	glucoamylase/glucan 1,4-alpha-glucosidase, putative	XM_746719.1
2042	AFUA_2G04060	2.36574	1.24229	0.0359126	0.002	NADH:flavin oxidoreductase/NADH oxidase family protein	XM_744445.1
9371	AFUA_8G01570	2.35187	1.23381	0.0359126	0.002	ADP-ribosylglycohydrolase family protein	XM_741956.1
6007	AFUA_5G00980	2.34796	1.23141	0	0	MFS multidrug transporter, putative	XM_743150.2
5915	AFUA_4G14790	2.33371	1.22263	0.0359126	0.002	cytochrome P450 monooxygenase, putative	XM_746261.1
8513	AFUA_6G13840	2.31647	1.21193	0.0359126	0.002	conserved hypothetical protein	XM_746167.2
1230	AFUA_1G13660	2.31463	1.21078	0.0359126	0.002	phenol 2-monooxygenase, putative	XM_747643.1
9422	AFUA_8G02090	2.30633	1.2056	0.0252769	0.001	nucleotide-sugar transporter, putative	XM_741904.1
6141	AFUA_5G02310	2.29317	1.19735	0.0359126	0.002	alpha/beta hydrolase, putative	XM_743018.1
9121	AFUA_7G06390	2.29217	1.19671	0.0359126	0.002	MFS maltose permease MalP	XM_743778.1
6514	AFUA_5G07010	2.28284	1.19083	0.0359126	0.002	HPP family protein	XM_748840.1
8990	AFUA_7G05070	2.28161	1.19005	0.0467758	0.004	FAD dependent oxidoreductase, putative	XM_743910.1
8644	AFUA_7G00580	2.25883	1.17558	0.0359126	0.002	conserved hypothetical protein	XM_741779.1
5345	AFUA_4G08760	2.24664	1.16777	0	0	phospho-2-dehydro-3-deoxyheptonate aldolase, class II	XM_746855.1
4737	AFUA_4G00670	2.24033	1.16371	0.0425525	0.003	nucleoside-diphosphate-sugar epimerases, putative	XM_741296.1
5916	AFUA_4G14800	2.23104	1.15772	0.0252769	0.001	short chain dehydrogenase, putative	XM_746260.1
4304	AFUA_3G11490	2.20459	1.14051	0.0425525	0.003	GABA permease, putative	XM_749377.2
8310	AFUA_6G11840	2.20221	1.13895	0	0	sodium bile acid symporter family protein	XM_001481420.1
7413	AFUA_6G01840	2.20155	1.13852	0.0467758	0.004	C6 transcription factor, putative	XM_742800.1
9805	AFUA_8G06850	2.1852	1.12777	0.0359126	0.002	conserved hypothetical protein	XM_742391.1
6787	AFUA_5G09810	2.17587	1.12159	0.0467758	0.004	conserved hypothetical protein	XM_748566.1
5849	AFUA_4G14085	2.16461	1.11411	0.0467758	0.004	cell surface protein, putative	XM_001481525.1
3421	AFUA_3G01360	2.16356	1.11341	0.0425525	0.003	siderochrome-iron transporter, putative	XM_743364.1
5976	AFUA_5G00640	2.14817	1.10311	0.0252769	0.001	peroxisomal dehydratase, putative	XM_743182.1
4210	AFUA_3G10540	2.14615	1.10175	0.0467758	0.004	3-oxoacyl-(acyl-carrier-protein) reductase, putative	XM_749472.1
1145	AFUA_1G12830	2.13547	1.09455	0.0252769	0.001	nitrate reductase NiaD	XM_747560.1
4703	AFUA_4G00330	2.13509	1.0943	0.0252769	0.001	hypothetical protein	XM_741330.1
4834	AFUA_4G02730	2.12511	1.08754	0	0	O-methylsterigmatocystin oxidoreductase, putative	XM_741366.1
7861	AFUA_6G07190	2.10732	1.07541	0	0	NmrA-like family protein	XM_745519.1
999	AFUA_1G11390	2.09674	1.06815	0.0425525	0.003	cytochrome P450, putative	XM_747411.1
1039	AFUA_1G11790	2.08159	1.05768	0.0359126	0.002	nucleoside hydrolase, putative	XM_747452.1
6447	AFUA_5G06380	2.07841	1.05548	0.0359126	0.002	conserved hypothetical protein	XM_748902.1
4835	AFUA_4G02740	2.06534	1.04638	0.0467758	0.004	hypothetical protein	XM_741367.1
9416	AFUA_8G02030	2.06108	1.0434	0.0359126	0.002	conserved hypothetical protein	XM_741910.1
3993	AFUA_3G08320	2.04509	1.03216	0.0425525	0.003	conserved hypothetical protein	XM_749689.1
4351	AFUA_3G11980	2.02669	1.01912	0.0467758	0.004	oxidoreductase, 2OG-Fe(II) oxygenase family family	XM_749330.2
9237	AFUA_8G00150	2.01384	1.00995	0.0252769	0.001	conserved hypothetical protein	XM_742096.1
