# Supplementary material for: RgsA Attenuates the PKA Signaling, Stress Response, and Virulence in the Human Opportunistic Pathogen Aspergillus fumigatus
Source: Int J Mol Sci. 2019 Nov 11;20(22):5628. doi: 10.3390/ijms20225628 (PMC6888639; doi:10.3390/ijms20225628)
Supplement: Supplementary file 1 [file ijms-20-05628-s001.zip › Supplementary Table 3.xlsx]

## Sheet: Sheet1
Supplementary Table 3. Down-regulated genes in DrgsA relative to WT (> 2.0-fold, p < 0.05).
Filter: 211
ID	Gene symbol	Fold change	Log2FC	p-value	p-value (unadjusted)	product	transcript_id
1901	AFUA_2G02620	0.00671068	-7.21933	0	0	Ku family DNA helicase, putative	XM_744304.1
4821	AFUA_4G01560	0.0203833	-5.61647	0.0252769	0.001	MFS myo-inositol transporter, putative	XM_741208.1
9399	AFUA_8G01850	0.0209046	-5.58004	0.0252769	0.001	phosphate-repressible phosphate permease, putative	XM_741928.1
3669	AFUA_3G03950	0.0639293	-3.96738	0	0	endoglucanase, putative	XM_743622.1
7849	AFUA_6G07070	0.0708482	-3.81913	0.0252769	0.001	cellobiohydrolase celD	XM_745507.1
3661	AFUA_3G03870	0.0815197	-3.61671	0.0252769	0.001	endo-1,4-beta-glucanase, putative	XM_743614.1
7825	AFUA_6G06850	0.0826615	-3.59664	0.0252769	0.001	DUF647 domain protein	XM_745485.1
5255	AFUA_4G07850	0.0903689	-3.46803	0	0	endoglucanase, putative	XM_746947.1
4882	AFUA_4G03205	0.09603	-3.38037	0	0	tRNA-Ile
2449	AFUA_2G09380	0.0969032	-3.36731	0	0	cutinase, putative	XM_750180.1
5418	AFUA_4G09480	0.104557	-3.25763	0	0	extracellular endo-1,4-beta-xylanase, putative	XM_746784.1
2518	AFUA_2G10130	0.104826	-3.25393	0.0252769	0.001	adhesin, putative	XM_750253.1
8290	AFUA_6G11610	0.107443	-3.21836	0	0	1,4-beta-D-glucan-cellobiohydrolyase, putative	XM_745951.1
2756	AFUA_2G12680	0.107939	-3.21171	0	0	conserved hypothetical protein	XM_750506.1
3586	AFUA_3G03060	0.119506	-3.06485	0.0425525	0.003	cell wall protein PhiA	XM_743535.1
6109	AFUA_5G01990	0.123791	-3.01402	0	0	BYS1 domain protein, putative	XM_743050.1
9824	AFUA_8G07080	0.127379	-2.9728	0.0425525	0.003	elastinolytic metalloproteinase Mep	XM_742413.1
4881	AFUA_4G03200	0.129702	-2.94673	0.0252769	0.001	conserved hypothetical protein	XM_741413.1
5817	AFUA_4G13750	0.132144	-2.91981	0.0359126	0.002	penicillolysin/deuterolysin metalloprotease, putative	XM_746363.1
1686	AFUA_2G00510	0.13276	-2.91311	0.0252769	0.001	cellulose-binding GDSL lipase/acylhydrolase, putative	XM_744094.1
9355	AFUA_8G01410	0.133534	-2.90472	0	0	class V chitinase ChiB1	XM_741972.1
7408	AFUA_6G01800	0.141126	-2.82495	0.0252769	0.001	endoglucanase, putative	XM_742804.1
7599	AFUA_6G03690	0.141262	-2.82355	0	0	sodium P-type ATPase, putative	XM_742615.1
2147	AFUA_2G05150	0.142312	-2.81287	0.0425525	0.003	cell wall galactomannoprotein Mp2/allergen F17-like	XM_744552.1
8447	AFUA_6G13270	0.143372	-2.80217	0	0	exo-beta-1,3-glucanase, putative	XM_746110.1
381	AFUA_1G04300	0.177356	-2.49528	0	0	conserved hypothetical protein	XM_745084.1
9157	AFUA_7G06740	0.179377	-2.47893	0	0	endoglucanase, putative	XM_743744.1
2527	AFUA_2G10230	0.180468	-2.47018	0.0252769	0.001	inositol oxygenase, putative	XM_750263.1
5414	AFUA_4G09440	0.184657	-2.43708	0.0467758	0.004	sodium P-type ATPase, putative	XM_746788.1
7060	AFUA_5G12358	0.186626	-2.42178	0.0252769	0.001	tRNA-Glu
4772	AFUA_4G01040	0.19439	-2.36297	0.0425525	0.003	short chain dehydrogenase, putative	XM_741260.1
8965	AFUA_7G04840	0.196144	-2.35001	0	0	hypothetical protein	XM_743933.1
7370	AFUA_6G00430	0.196333	-2.34863	0.0252769	0.001	IgE-binding protein	XM_726419.1
4104	AFUA_3G09510	0.196964	-2.344	0	0	3-oxoacyl-(acyl-carrier-protein) reductase	XM_749575.1
4468	AFUA_3G13200	0.20085	-2.31581	0	0	1,3-beta-glucanosyltransferase, putative	XM_749209.1
1706	AFUA_2G00690	0.201501	-2.31114	0.0252769	0.001	glucan 1,4-alpha-glucosidase, putative	XM_744113.1
9337	AFUA_8G01222	0.202555	-2.30361	0.0467758	0.004	NRPS-like enzyme, putative	XM_001481345.1
3471	AFUA_3G01910	0.202782	-2.302	0	0	cellobiohydrolase, putative	XM_743418.1
5118	AFUA_4G06480	0.208319	-2.26313	0.0359126	0.002	dDENN domain protein	XM_747085.1
4757	AFUA_4G00890	0.210027	-2.25135	0	0	conserved hypothetical protein	XM_741274.1
5982	AFUA_5G00700	0.210262	-2.24974	0.0359126	0.002	hypothetical protein	XM_743176.1
9787	AFUA_8G06650	0.21029	-2.24955	0	0	tRNA-His
9097	AFUA_7G06120	0.212737	-2.23285	0.0359126	0.002	transmembrane transporter, putative	XM_743805.2
9841	AFUA_8G07230	0.213886	-2.22509	0.0359126	0.002	C6 finger domain protein, putative	XM_742429.1
3247	AFUA_2G17620	0.214146	-2.22333	0	0	cellobiose dehydrogenase	XM_751004.1
7397	AFUA_6G00670	0.214644	-2.21998	0.0425525	0.003	extracellular serine-rich protein	XM_726396.2
8966	AFUA_7G04850	0.215497	-2.21426	0.0252769	0.001	aldo-keto reductase, putative	XM_743932.1
4225	AFUA_3G10690	0.217162	-2.20315	0.0359126	0.002	calcium-translocating P-type ATPase(PMCA-type),putative	XM_749457.1
1900	AFUA_2G02610	0.217859	-2.19853	0.0252769	0.001	SNARE complex subunit (Vam7), putative	XM_744303.1
8489	AFUA_6G13610	0.221876	-2.17217	0.0359126	0.002	endo-1,4-beta-xylanase, putative	XM_746144.1
4126	AFUA_3G09730	0.223761	-2.15997	0.0425525	0.003	hypothetical protein	XM_749553.1
1713	AFUA_2G00760	0.22639	-2.14312	0	0	pectate lyase A	XM_744120.1
9127	AFUA_7G06450	0.230254	-2.1187	0.0252769	0.001	hypothetical protein	XM_743772.1
9779	AFUA_8G06570	0.230672	-2.11608	0.0252769	0.001	acetyl xylan esterase, putative	XM_742365.1
3011	AFUA_2G15200	0.231521	-2.11078	0.0252769	0.001	conserved hypothetical protein	XM_750762.1
7538	AFUA_6G03060	0.233464	-2.09873	0.0252769	0.001	MFS monosaccharide transporter, putative	XM_742677.1
8289	AFUA_6G11600	0.237448	-2.07432	0	0	endoglucanase, putative	XM_745950.1
9468	AFUA_8G02510	0.238031	-2.07078	0.0359126	0.002	glycosyl hydrolase family 43 protein	XM_741862.1
8510	AFUA_6G13810	0.241915	-2.04743	0.0252769	0.001	hypothetical protein	XM_746164.1
5633	AFUA_4G11800	0.244252	-2.03356	0.0359126	0.002	alkaline serine protease Alp1	XM_746558.1
5863	AFUA_4G14205	0.246331	-2.02133	0.0359126	0.002	conserved hypothetical protein	XM_001481528.1
4769	AFUA_4G01010	0.24672	-2.01905	0.0359126	0.002	C6 transcription factor, putative	XM_741263.1
3032	AFUA_2G15420	0.248169	-2.01061	0.0252769	0.001	conserved hypothetical protein	XM_750784.1
4770	AFUA_4G01020	0.250245	-1.99859	0	0	sensor histidine kinase/response regulator, putative	XM_741262.1
9098	AFUA_7G06130	0.250679	-1.99609	0.0252769	0.001	plasma membrane protein Pth11-like, putative	XM_743804.2
171	AFUA_1G02130	0.251771	-1.98982	0.0467758	0.004	DUF221 domain protein, putative	XM_744870.1
7609	AFUA_6G03790	0.255404	-1.96914	0.0252769	0.001	conserved hypothetical protein	XM_742605.1
9400	AFUA_8G01860	0.255803	-1.9669	0.0467758	0.004	NmrA-like family protein	XM_741927.2
649	AFUA_1G06930	0.256611	-1.96234	0.0252769	0.001	conserved hypothetical protein	XM_745349.1
4700	AFUA_4G00280	0.257955	-1.95481	0.0467758	0.004	conserved hypothetical protein	XM_741335.2
1801	AFUA_2G01650	0.259407	-1.94671	0.0252769	0.001	conserved hypothetical protein	XM_744207.1
4599	AFUA_3G14520	0.259837	-1.94432	0.0252769	0.001	enoyl-CoA hydratase/isomerase family protein	XM_749081.1
4771	AFUA_4G01030	0.262518	-1.92951	0.0425525	0.003	conserved hypothetical protein	XM_741261.1
561	AFUA_1G06040	0.263655	-1.92328	0.0252769	0.001	sterol o-acyltransferase (APE2), putaitve	XM_745261.1
8998	AFUA_7G05140	0.263805	-1.92246	0	0	class III chitinase, putative	XM_743902.1
9594	AFUA_8G04710	0.266093	-1.91	0	0	xylosidase, putative	XM_742184.1
794	AFUA_1G09346	0.271935	-1.87867	0.0467758	0.004	tRNA-Ser
4709	AFUA_4G00390	0.272241	-1.87704	0	0	glycosyl hydrolase, putative	XM_741324.1
4073	AFUA_3G09150	0.272581	-1.87524	0.0425525	0.003	oxidoreductase, short chain dehydrogenase/reductase family protein, putative	XM_749610.1
6857	AFUA_5G10430	0.27282	-1.87398	0	0	MFS multidrug transporter, putative	XM_748507.1
6117	AFUA_5G02070	0.273408	-1.87088	0.0467758	0.004	conserved hypothetical protein	XM_743042.1
2751	AFUA_2G12610	0.273673	-1.86947	0.0252769	0.001	NADPH-adrenodoxin reductase Arh1, putative	XM_750500.1
2032	AFUA_2G03960	0.275371	-1.86055	0.0252769	0.001	acid phosphatase	XM_744435.1
3619	AFUA_3G03420	0.278188	-1.84587	0	0	nonribosomal peptide synthase SidD	XM_743569.1
1363	AFUA_1G14945	0.27929	-1.84016	0.0467758	0.004	C6 transcription factor, putative	XM_001481681.1
9825	AFUA_8G07090	0.2804	-1.83444	0.0252769	0.001	extracellular proline-serine rich protein	XM_742414.1
3534	AFUA_3G02540	0.281461	-1.82899	0.0252769	0.001	conserved hypothetical protein	XM_743482.1
1729	AFUA_2G00920	0.291431	-1.77877	0.0425525	0.003	extracellular glycosyl hydrolase/cellulase, putative	XM_744136.1
2752	AFUA_2G12630	0.303877	-1.71844	0	0	allergenic cerato-platanin Asp F13	XM_750502.1
795	AFUA_1G09349	0.304404	-1.71594	0.0425525	0.003	tRNA-Ser
1239	AFUA_1G13750	0.309342	-1.69272	0.0359126	0.002	C2H2 transcription factor (Rpn4), putative	XM_747652.1
3407	AFUA_3G01220	0.310898	-1.68549	0.0252769	0.001	aspartic-type endopeptidase, putative	XM_743350.2
8359	AFUA_6G12345	0.311972	-1.68051	0.0252769	0.001	tRNA-Pro
2871	AFUA_2G13830	0.317256	-1.65628	0.0252769	0.001	conserved hypothetical protein	XM_750623.1
9027	AFUA_7G05430	0.319038	-1.6482	0.0425525	0.003	nonsense-mediated mRNA decay factor (Upf2), putative	XM_743873.1
2896	AFUA_2G14100	0.32326	-1.62923	0.0425525	0.003	kinase activator (Atg17), putative	XM_750650.1
6208	AFUA_5G03000	0.324454	-1.62392	0.0359126	0.002	Impact family protein	XM_742950.1
4370	AFUA_3G12180	0.327062	-1.61236	0.0252769	0.001	C6 transcription factor, putative	XM_749310.1
5577	AFUA_4G11210	0.328269	-1.60705	0.0252769	0.001	pheromone-regulated multispanning membrane protein Prm1, putative	XM_746615.1
851	AFUA_1G09900	0.32952	-1.60156	0.0359126	0.002	alpha-L-arabinofuranosidase	XM_747264.1
1189	AFUA_1G13250	0.333508	-1.58421	0.0359126	0.002	1-phosphatidylinositol-4,5-bisphosphate phosphodiesterase Plc1, putative	XM_747602.1
9840	AFUA_8G07225	0.3338	-1.58294	0.0425525	0.003	conserved hypothetical protein	XM_742428.1
4425	AFUA_3G12740	0.336248	-1.5724	0.0252769	0.001	copper resistance-associated P-type ATPase, putative	XM_749254.1
9526	AFUA_8G04070	0.337033	-1.56904	0.0252769	0.001	glucosamine-6-phosphate deaminase, putative	XM_742121.2
1341	AFUA_1G14710	0.339742	-1.55749	0.0252769	0.001	beta-glucosidase, putative	XM_747747.1
128	AFUA_1G01670	0.341083	-1.55181	0.0252769	0.001	formaldehyde dehydrogenase, putative	XM_744824.1
9040	AFUA_7G05560	0.341205	-1.55129	0.0252769	0.001	hypothetical protein	XM_743860.1
5588	AFUA_4G11320	0.341676	-1.5493	0	0	conserved hypothetical protein	XM_746604.2
3620	AFUA_3G03430	0.342407	-1.54622	0.0359126	0.002	ABC multidrug transporter SitT	XM_743570.1
7398	AFUA_6G00680	0.342421	-1.54616	0.0252769	0.001	conserved hypothetical protein	XM_726395.2
8753	AFUA_7G01695	0.342441	-1.54607	0.0425525	0.003	conserved hypothetical protein	XM_001481372.1
3450	AFUA_3G01670	0.346653	-1.52844	0.0252769	0.001	MFS hexose transporter, putative	XM_743395.1
1096	AFUA_1G12332	0.347271	-1.52587	0.0425525	0.003	jumonji family transcription factor, putative	XM_001481676.1
3603	AFUA_3G03270	0.347383	-1.5254	0.0467758	0.004	isochorismatase family hydrolase, putative	XM_743553.1
3313	AFUA_3G00320	0.349782	-1.51547	0.0425525	0.003	endo-1,4-beta-xylanase (XlnA), putative	XM_743261.1
2030	AFUA_2G03940	0.35594	-1.49029	0.0252769	0.001	hypothetical protein	XM_744433.1
9626	AFUA_8G05020	0.358966	-1.47808	0.0425525	0.003	beta-N-acetylhexosaminidase NagA, putative	XM_742214.1
2804	AFUA_2G13170	0.359405	-1.47632	0	0	OB-fold nucleic acid binding domain	XM_750556.1
2934	AFUA_2G14480	0.359588	-1.47559	0.0252769	0.001	oxidoreductase, FAD-binding, putative	XM_750688.1
9778	AFUA_8G06560	0.360652	-1.47132	0	0	DUF895 domain membrane protein	XM_742364.1
1525	AFUA_1G16564	0.363556	-1.45975	0.0359126	0.002	DUF455 domain protein	XM_001481683.1
9404	AFUA_8G01910	0.365145	-1.45346	0.0359126	0.002	histidine acid phosphatase, putative	XM_741922.2
5818	AFUA_4G13760	0.366094	-1.44971	0.0467758	0.004	conserved hypothetical protein	XM_001481521.1
1384	AFUA_1G15160	0.367779	-1.44309	0.0252769	0.001	conserved hypothetical protein	XM_747792.1
9616	AFUA_8G04910	0.368026	-1.44212	0.0425525	0.003	choline transporter Hnm1, putative	XM_742204.1
3551	AFUA_3G02700	0.368383	-1.44072	0.0359126	0.002	C6 transcription factor, putative	XM_743499.1
4941	AFUA_4G03730	0.370467	-1.43258	0.0425525	0.003	dienelactone hydrolase	XM_741467.1
4006	AFUA_3G08440	0.375383	-1.41357	0.0252769	0.001	conserved hypothetical protein	XM_749677.1
5404	AFUA_4G09320	0.376516	-1.40922	0	0	extracellular dipeptidyl-peptidase Dpp4	XM_746800.1
1689	AFUA_2G00540	0.378215	-1.40272	0.0467758	0.004	carboxyphosphonoenolpyruvate phosphonomutase, putative	XM_744097.1
3051	AFUA_2G15620	0.378458	-1.40179	0.0467758	0.004	C6 transcription factor, putative	XM_750804.1
3436	AFUA_3G01530	0.37976	-1.39684	0	0	phosphatidylglycerol specific phospholipase, putative	XM_743381.1
9160	AFUA_7G06770	0.38214	-1.38783	0.0252769	0.001	conserved hypothetical protein	XM_743741.1
2419	AFUA_2G09070	0.383861	-1.38134	0.0252769	0.001	DUF221 domain protein, putative	XM_750148.1
7286	AFUA_5G14582	0.384777	-1.37791	0	0	Pfs, NACHT and Ankyrin domain protein	XM_001481472.1
1370	AFUA_1G15010	0.385182	-1.37639	0	0	AMP binding domain protein, putative	XM_747777.1
7460	AFUA_6G02330	0.388208	-1.3651	0.0252769	0.001	C6 transcription factor, putative	XM_001481393.1
4726	AFUA_4G00560	0.38887	-1.36264	0	0	NAD binding Rossmann fold oxidoreductase, putative	XM_741307.1
3527	AFUA_3G02450	0.389528	-1.3602	0.0252769	0.001	conserved hypothetical protein	XM_743475.1
1764	AFUA_2G01270	0.393489	-1.34561	0.0359126	0.002	ferric-chelate reductase, putative	XM_744170.2
8576	AFUA_6G14500	0.397509	-1.33094	0.0359126	0.002	MFS sugar transporter, putative	XM_746231.1
8343	AFUA_6G12180	0.399412	-1.32405	0.0252769	0.001	conserved hypothetical protein	XM_746004.1
2150	AFUA_2G05190	0.400929	-1.31858	0	0	MFS monosaccharide transporter, putative	XM_744556.1
3248	AFUA_2G17630	0.402392	-1.31333	0.0252769	0.001	conserved hypothetical protein	XM_751005.1
4423	AFUA_3G12720	0.403279	-1.31015	0.0467758	0.004	sugar transporter-like protein	XM_749256.1
1708	AFUA_2G00710	0.403947	-1.30776	0	0	alpha-amylase, putative	XM_744115.1
5415	AFUA_4G09450	0.404925	-1.30427	0.0359126	0.002	hypothetical protein	XM_746787.1
4457	AFUA_3G13090	0.406139	-1.29995	0.0467758	0.004	conserved hypothetical protein	XM_749220.1
4925	AFUA_4G03595	0.40793	-1.29361	0	0	conserved hypothetical protein	XM_001481489.1
3290	AFUA_2G18050	0.410652	-1.28401	0.0359126	0.002	FAD binding oxidoreductase CpoX1	XM_751049.1
7718	AFUA_6G04860	0.413572	-1.27379	0.0252769	0.001	MBOAT family protein, putative	XM_742498.2
3285	AFUA_2G18000	0.414262	-1.27138	0.0252769	0.001	short chain dehydrogenase/oxidoreductase CpoX2	XM_751044.1
4790	AFUA_4G01220	0.414996	-1.26883	0	0	conserved hypothetical protein	XM_741243.2
5769	AFUA_4G13250	0.416177	-1.26473	0.0467758	0.004	calponin homology domain protein	XM_746413.1
535	AFUA_1G05770	0.417352	-1.26066	0	0	beta-glucosidase, putative	XM_745234.1
9375	AFUA_8G01610	0.418596	-1.25637	0.0359126	0.002	hypothetical protein	XM_741952.1
175	AFUA_1G02170	0.418738	-1.25588	0.0467758	0.004	ATP-dependent Clp protease, putative	XM_744874.1
7363	AFUA_6G00340	0.420139	-1.25106	0.0467758	0.004	hypothetical protein	XM_726428.2
6595	AFUA_5G07860	0.421464	-1.24652	0.0359126	0.002	phosphatase family protein	XM_748757.1
28	AFUA_1G00500	0.42165	-1.24588	0	0	FMN dependent dehydrogenase, putative	XM_744709.1
482	AFUA_1G05290	0.423803	-1.23853	0.0252769	0.001	endo-1,3(4)-beta-glucanase, putative	XM_745185.1
887	AFUA_1G10290	0.424047	-1.2377	0.0467758	0.004	chromodomain helicase (Chd1), putative	XM_747302.1
2929	AFUA_2G14430	0.425392	-1.23313	0	0	cytochrome p450, putative	XM_750683.1
1887	AFUA_2G02485	0.42804	-1.22418	0.0252769	0.001	hypothetical protein	XM_001481599.1
7598	AFUA_6G03685	0.428637	-1.22217	0.0252769	0.001	tRNA-OTHER
395	AFUA_1G04430	0.431133	-1.21379	0.0252769	0.001	conserved hypothetical protein	XM_745098.1
948	AFUA_1G10890	0.433081	-1.20729	0	0	purine-cytosine permease, putative	XM_747361.1
8776	AFUA_7G01930	0.434173	-1.20366	0.0425525	0.003	GTP-binding protein EsdC	XM_741646.1
3335	AFUA_3G00535	0.434984	-1.20097	0.0359126	0.002	tRNA-Phe
2316	AFUA_2G07870	0.43667	-1.19538	0.0425525	0.003	Patatin-like serine hydrolase, putative	XM_750029.1
8842	AFUA_7G02610	0.43668	-1.19535	0	0	WD repeat protein	XM_741578.1
9724	AFUA_8G06010	0.437037	-1.19417	0	0	C6 transcription factor, putative	XM_742310.2
3378	AFUA_3G00940	0.444347	-1.17024	0.0467758	0.004	hypothetical protein	XM_743322.1
3284	AFUA_2G17990	0.444812	-1.16873	0.0359126	0.002	dimethylallyl tryptophan synthase FgaPT1	XM_751043.1
4783	AFUA_4G01140	0.445892	-1.16523	0.0425525	0.003	MFS multidrug transporter, putative	XM_741250.1
7481	AFUA_6G02535	0.446367	-1.1637	0.0425525	0.003	conserved hypothetical protein	XM_001481395.1
3134	AFUA_2G16430	0.446953	-1.1618	0.0359126	0.002	conserved hypothetical protein	XM_750886.1
1991	AFUA_2G03518	0.448406	-1.15712	0.0359126	0.002	tRNA-Ala
2052	AFUA_2G04160	0.448886	-1.15558	0.0252769	0.001	hypothetical protein	XM_744455.1
9561	AFUA_8G04410	0.451826	-1.14616	0.0252769	0.001	hypothetical protein	XM_742155.1
3650	AFUA_3G03720	0.454019	-1.13918	0.0252769	0.001	conserved hypothetical protein	XM_743599.1
974	AFUA_1G11140	0.456223	-1.13219	0.0359126	0.002	Sterol desaturase family	XM_747386.1
6752	AFUA_5G09450	0.456725	-1.1306	0.0252769	0.001	isoflavone reductase family protein	XM_748601.1
8441	AFUA_6G13200	0.456983	-1.12979	0.0252769	0.001	autophagy regulatory protein Atg2, putative	XM_746104.1
3070	AFUA_2G15810	0.459814	-1.12088	0.0425525	0.003	conserved hypothetical protein	XM_750823.1
1025	AFUA_1G11640	0.460104	-1.11997	0.0252769	0.001	cytosolic Cu/Zn superoxide dismutase, putative	XM_747437.1
9828	AFUA_8G07120	0.46017	-1.11976	0.0252769	0.001	beta-1,6-glucanase Neg1, putative	XM_742417.1
5114	AFUA_4G06410	0.461531	-1.1155	0.0359126	0.002	conserved hypothetical protein	XM_747090.1
9808	AFUA_8G06880	0.465878	-1.10198	0.0359126	0.002	pectin methylesterase, putative	XM_742394.1
2317	AFUA_2G07880	0.465973	-1.10168	0.0252769	0.001	DUF803 domain membrane protein	XM_750030.1
8166	AFUA_6G10290	0.468068	-1.09521	0.0425525	0.003	GPI-anchored cell wall protein Pst1, putative	XM_745824.1
3238	AFUA_2G17511	0.468114	-1.09507	0.0467758	0.004	C6 finger domain protein, putative	XM_750993.2
9461	AFUA_8G02450	0.47559	-1.07221	0.0252769	0.001	conserved hypothetical protein	XM_741868.1
4555	AFUA_3G14070	0.47731	-1.067	0.0467758	0.004	conserved hypothetical protein	XM_001481583.1
5329	AFUA_4G08610	0.477939	-1.0651	0.0359126	0.002	calcium homeostasis protein Regucalcin, putative	XM_746873.1
9686	AFUA_8G05660	0.478118	-1.06456	0.0252769	0.001	myosin I MyoA/Myo5	XM_742274.1
3056	AFUA_2G15670	0.481021	-1.05583	0.0252769	0.001	conserved hypothetical protein	XM_750809.1
6674	AFUA_5G08650	0.483874	-1.0473	0.0359126	0.002	conserved hypothetical protein	XM_748679.1
1651	AFUA_2G00150	0.484373	-1.04581	0.0252769	0.001	catecholamine-O-methyltransferase, putative	XM_744058.1
1229	AFUA_1G13650	0.485456	-1.04259	0.0359126	0.002	hypothetical protein	XM_747642.1
8222	AFUA_6G10860	0.48619	-1.04041	0.0252769	0.001	conserved hypothetical protein	XM_745881.1
3481	AFUA_3G02005	0.490426	-1.02789	0.0467758	0.004	tRNA-Arg
7453	AFUA_6G02230	0.490638	-1.02727	0	0	glucokinase GlkA, putative	XM_742761.1
1576	AFUA_1G17040	0.490694	-1.0271	0	0	D-lactate dehydrogenase, putative	XM_747979.1
3177	AFUA_2G16860	0.4922	-1.02268	0.0467758	0.004	MFS multidrug transporter, putative	XM_750930.1
736	AFUA_1G08814	0.494972	-1.01458	0.0252769	0.001	tRNA-Gln
2658	AFUA_2G11600	0.496908	-1.00895	0.0252769	0.001	6-phosphogluconate dehydrogenase family protein	XM_750399.1
9324	AFUA_8G01090	0.497449	-1.00738	0.0252769	0.001	thioredoxin, putative	XM_742004.1
3347	AFUA_3G00650	0.497989	-1.00582	0	0	aminopeptidase Y, putative	XM_743293.2
1412	AFUA_1G15440	0.499283	-1.00207	0.0425525	0.003	alpha-1,3-glucan synthase Ags3	XM_747819.1
5493	AFUA_4G10290	0.499831	-1.00049	0.0425525	0.003	conserved hypothetical protein	XM_746703.2
